# Supplementary material for: Differential Expression of Proteins Associated with the Hair Follicle Cycle - Proteomics and Bioinformatics Analyses
Source: PLoS One. 2016 Jan 11;11(1):e0146791. doi: 10.1371/journal.pone.0146791 (PMC4709225; doi:10.1371/journal.pone.0146791)
Supplement: S2 Table — Differentially abundant proteins were classified based on the biological process, molecular function, and cellular component. (XLSX) [file pone.0146791.s002.xlsx]

## Sheet: wb-tb-final_sig_file_1439450191
Class	Description	Accession	Gene count	Enrichment	P value	Gene names	Gene IDs
biological process	small molecule metabolic process	GO:0044281	16	4.94	1.83e-05	Acadvl;Apoa1;Sod1;Acot1;Tpm1;Cps1;Ankrd26;Atp2a1;Macf1;Dpysl2;Pdhb;Acads;Umps;Akr1b3;Anxa1;Ehhadh	11370;11806;20655;26897;22003;227231;232339;11937;11426;12934;68263;11409;22247;11677;16952;74147
biological process	regulation of system process	GO:0044057	9	10.4	4.48e-05	Trf;Apoa1;Sod1;Tpm1;Cps1;Atp2a1;Glrx3;Dsp;Camk2b	22041;11806;20655;22003;227231;11937;30926;109620;12323
biological process	regulation of biological quality	GO:0065008	16	4.21	5.64e-05	Acadvl;Apoa1;Capza1;Sod1;Capza2;Ankrd26;Glrx3;Anxa8;Dsp;Trf;Tardbp;Atp2a1;Cps1;Tpm1;Anxa1;Camk2b	11370;11806;12340;20655;12343;232339;30926;11752;109620;22041;230908;11937;227231;22003;16952;12323
biological process	oxidation-reduction process	GO:0055114	11	6.72	5.99e-05	Acadvl;Apoa1;Sod1;Cps1;Glrx3;Pdhb;Acads;Akr1b3;Uqcrc2;Ndufa10;Ehhadh	11370;11806;20655;227231;30926;68263;11409;11677;67003;67273;74147
biological process	regulation of multicellular organismal process	GO:0051239	14	4.34	0.0001	Trf;Apoa1;Sod1;Tpm1;Cps1;Ankrd26;Atp2a1;Glrx3;Macf1;Dpysl2;Dsp;Hspb1;Camk2b;Vim	22041;11806;20655;22003;227231;232339;11937;30926;11426;12934;109620;15507;12323;22352
biological process	cellular metabolic process	GO:0044237	28	2.1	0.0001	Acadvl;Apoa1;Sod1;Usp37;Ankrd26;Macf1;Dpysl2;Pdhb;Tufm;Acads;Dsp;Hspb1;Ndufa10;Tardbp;Trf;Acot1;Tpm1;Cps1;Atp2a1;Lmna;Ppa1;Umps;Akr1b3;Vav2;Uqcrc2;Camk2b;Anxa1;Ehhadh	11370;11806;20655;319651;232339;11426;12934;68263;233870;11409;109620;15507;67273;230908;22041;26897;22003;227231;11937;16905;67895;22247;11677;22325;67003;12323;16952;74147
biological process	regulation of lipid metabolic process	GO:0019216	6	17.28	0.0001	Acadvl;Apoa1;Sod1;Vav2;Ankrd26;Anxa1	11370;11806;20655;22325;232339;16952
biological process	metabolic process	GO:0008152	31	1.96	0.0001	Acadvl;Apoa1;Sod1;Serpinb1a;Usp37;Ankrd26;Glrx3;Macf1;Dpysl2;Pdhb;Tufm;Nans;Acads;Dsp;Hspb1;Ndufa10;Tardbp;Trf;Acot1;Tpm1;Cps1;Atp2a1;Lmna;Ppa1;Umps;Akr1b3;Uqcrc2;Vav2;Camk2b;Anxa1;Ehhadh	11370;11806;20655;66222;319651;232339;30926;11426;12934;68263;233870;94181;11409;109620;15507;67273;230908;22041;26897;22003;227231;11937;16905;67895;22247;11677;67003;22325;12323;16952;74147
biological process	primary metabolic process	GO:0044238	28	2.07	0.0002	Acadvl;Apoa1;Sod1;Serpinb1a;Usp37;Ankrd26;Macf1;Dpysl2;Pdhb;Tufm;Acads;Dsp;Hspb1;Ndufa10;Tardbp;Trf;Acot1;Tpm1;Cps1;Atp2a1;Lmna;Umps;Akr1b3;Vav2;Uqcrc2;Camk2b;Anxa1;Ehhadh	11370;11806;20655;66222;319651;232339;11426;12934;68263;233870;11409;109620;15507;67273;230908;22041;26897;22003;227231;11937;16905;22247;11677;22325;67003;12323;16952;74147
biological process	single-organism metabolic process	GO:0044710	29	1.97	0.0002	Acadvl;Apoa1;Sod1;Serpinb1a;Usp37;Ankrd26;Glrx3;Macf1;Dpysl2;Pdhb;Tufm;Acads;Dsp;Hspb1;Ndufa10;Tardbp;Trf;Acot1;Tpm1;Cps1;Atp2a1;Lmna;Umps;Akr1b3;Vav2;Uqcrc2;Camk2b;Anxa1;Ehhadh	11370;11806;20655;66222;319651;232339;30926;11426;12934;68263;233870;11409;109620;15507;67273;230908;22041;26897;22003;227231;11937;16905;22247;11677;22325;67003;12323;16952;74147
biological process	cytoskeleton organization	GO:0007010	9	7.06	0.0002	Dsp;Trf;Capza1;Sod1;Capza2;Tpm1;Dpysl2;Vim;Lmna	109620;22041;12340;20655;12343;22003;12934;22352;16905
biological process	lipid metabolic process	GO:0006629	10	5.95	0.0002	Acadvl;Apoa1;Sod1;Acot1;Cps1;Ankrd26;Acads;Vav2;Anxa1;Ehhadh	11370;11806;20655;26897;227231;232339;11409;22325;16952;74147
biological process	organic acid metabolic process	GO:0006082	9	6.92	0.0002	Acadvl;Sod1;Acot1;Cps1;Ankrd26;Pdhb;Acads;Anxa1;Ehhadh	11370;20655;26897;227231;232339;68263;11409;16952;74147
biological process	carboxylic acid metabolic process	GO:0019752	9	7.49	0.0002	Acadvl;Sod1;Acot1;Cps1;Ankrd26;Pdhb;Acads;Anxa1;Ehhadh	11370;20655;26897;227231;232339;68263;11409;16952;74147
biological process	organic substance metabolic process	GO:0071704	28	1.99	0.0002	Acadvl;Apoa1;Sod1;Serpinb1a;Usp37;Ankrd26;Macf1;Dpysl2;Pdhb;Tufm;Acads;Dsp;Hspb1;Ndufa10;Tardbp;Trf;Acot1;Tpm1;Cps1;Atp2a1;Lmna;Umps;Akr1b3;Vav2;Uqcrc2;Camk2b;Anxa1;Ehhadh	11370;11806;20655;66222;319651;232339;11426;12934;68263;233870;11409;109620;15507;67273;230908;22041;26897;22003;227231;11937;16905;22247;11677;22325;67003;12323;16952;74147
biological process	monocarboxylic acid metabolic process	GO:0032787	7	10.71	0.0002	Acads;Acadvl;Acot1;Ankrd26;Pdhb;Anxa1;Ehhadh	11409;11370;26897;232339;68263;16952;74147
biological process	oxoacid metabolic process	GO:0043436	9	7.05	0.0002	Acadvl;Sod1;Acot1;Cps1;Ankrd26;Pdhb;Acads;Anxa1;Ehhadh	11370;20655;26897;227231;232339;68263;11409;16952;74147
biological process	negative regulation of actin filament depolymerization	GO:0030835	3	67.4	0.0003	Capza1;Capza2;Tpm1	12340;12343;22003
biological process	actin filament capping	GO:0051693	3	73.26	0.0003	Capza1;Capza2;Tpm1	12340;12343;22003
biological process	cellular component organization at cellular level	GO:0071842	16	3.26	0.0003	Apoa1;Capza1;Sod1;Usp37;Capza2;Macf1;Dpysl2;Dsp;Vim;Trf;Atp2a1;Tpm1;Lmna;Vav2;Anxa1;Camk2b	11806;12340;20655;319651;12343;11426;12934;109620;22352;22041;11937;22003;16905;22325;16952;12323
biological process	fatty acid metabolic process	GO:0006631	6	12.39	0.0003	Acads;Acadvl;Acot1;Ankrd26;Anxa1;Ehhadh	11409;11370;26897;232339;16952;74147
biological process	organic substance catabolic process	GO:1901575	12	4.45	0.0003	Acadvl;Sod1;Serpinb1a;Usp37;Tpm1;Cps1;Atp2a1;Macf1;Dpysl2;Pdhb;Acads;Ehhadh	11370;20655;66222;319651;22003;227231;11937;11426;12934;68263;11409;74147
biological process	cellular component organization or biogenesis at cellular level	GO:0071841	16	3.14	0.0004	Apoa1;Capza1;Sod1;Usp37;Capza2;Macf1;Dpysl2;Dsp;Vim;Trf;Atp2a1;Tpm1;Lmna;Vav2;Anxa1;Camk2b	11806;12340;20655;319651;12343;11426;12934;109620;22352;22041;11937;22003;16905;22325;16952;12323
biological process	phosphorus metabolic process	GO:0006793	15	3.29	0.0004	Trf;Apoa1;Sod1;Acot1;Tpm1;Cps1;Atp2a1;Macf1;Pdhb;Ppa1;Umps;Vav2;Hspb1;Camk2b;Ehhadh	22041;11806;20655;26897;22003;227231;11937;11426;68263;67895;22247;22325;15507;12323;74147
biological process	catabolic process	GO:0009056	12	4.1	0.0004	Acadvl;Sod1;Serpinb1a;Usp37;Tpm1;Cps1;Atp2a1;Macf1;Dpysl2;Pdhb;Acads;Ehhadh	11370;20655;66222;319651;22003;227231;11937;11426;12934;68263;11409;74147
biological process	negative regulation of biological process	GO:0048519	16	3.1	0.0004	Acadvl;Apoa1;Capza1;Sod1;Capza2;Ankrd26;Glrx3;Macf1;Hspb1;Vim;Tardbp;Atp2a1;Tpm1;Tpt1;Anxa1;Camk2b	11370;11806;12340;20655;12343;232339;30926;11426;15507;22352;230908;11937;22003;22070;16952;12323
biological process	cellular lipid metabolic process	GO:0044255	8	6.74	0.0004	Acads;Acadvl;Apoa1;Acot1;Cps1;Ankrd26;Anxa1;Ehhadh	11409;11370;11806;26897;227231;232339;16952;74147
biological process	intermediate filament cytoskeleton organization	GO:0045104	3	54.35	0.0005	Dsp;Sod1;Vim	109620;20655;22352
biological process	regulation of actin filament depolymerization	GO:0030834	3	56.17	0.0005	Capza1;Capza2;Tpm1	12340;12343;22003
biological process	actin filament depolymerization	GO:0030042	3	52.66	0.0005	Capza1;Capza2;Tpm1	12340;12343;22003
biological process	intermediate filament-based process	GO:0045103	3	52.66	0.0005	Dsp;Sod1;Vim	109620;20655;22352
biological process	homeostatic process	GO:0042592	10	4.83	0.0005	Acadvl;Trf;Apoa1;Sod1;Cps1;Ankrd26;Atp2a1;Glrx3;Dsp;Anxa1	11370;22041;11806;20655;227231;232339;11937;30926;109620;16952
biological process	cellular component organization	GO:0016043	17	2.75	0.0006	Apoa1;Capza1;Sod1;Usp37;Capza2;Macf1;Dpysl2;Acads;Dsp;Vim;Trf;Atp2a1;Tpm1;Lmna;Vav2;Camk2b;Anxa1	11806;12340;20655;319651;12343;11426;12934;11409;109620;22352;22041;11937;22003;16905;22325;12323;16952
biological process	positive regulation of multicellular organismal process	GO:0051240	7	7.6	0.0006	Trf;Sod1;Tpm1;Cps1;Hspb1;Atp2a1;Camk2b	22041;20655;22003;227231;15507;11937;12323
biological process	negative regulation of actin filament polymerization	GO:0030837	3	49.56	0.0006	Capza1;Capza2;Tpm1	12340;12343;22003
biological process	muscle system process	GO:0003012	5	13.44	0.0006	Dsp;Sod1;Tpm1;Atp2a1;Glrx3	109620;20655;22003;11937;30926
biological process	fatty acid beta-oxidation using acyl-CoA dehydrogenase	GO:0033539	2	187.22	0.0008	Acads;Acadvl	11409;11370
biological process	cellular component movement	GO:0006928	9	4.98	0.0009	Dsp;Trf;Apoa1;Sod1;Vav2;Hspb1;Macf1;Vim;Lmna	109620;22041;11806;20655;22325;15507;11426;22352;16905
biological process	regulation of muscle system process	GO:0090257	4	19.2	0.0009	Dsp;Sod1;Atp2a1;Glrx3	109620;20655;11937;30926
biological process	cellular component organization or biogenesis	GO:0071840	17	2.66	0.0009	Apoa1;Capza1;Sod1;Usp37;Capza2;Macf1;Dpysl2;Acads;Dsp;Vim;Trf;Atp2a1;Tpm1;Lmna;Vav2;Camk2b;Anxa1	11806;12340;20655;319651;12343;11426;12934;11409;109620;22352;22041;11937;22003;16905;22325;12323;16952
molecular function	calcium ion binding	GO:0005509	8	8.22	0.0004	Pvalb;Cps1;Atp2a1;Anxa8;Macf1;Mylpf;Tpt1;Anxa1	19293;227231;11937;11752;11426;17907;22070;16952
molecular function	protein kinase C binding	GO:0005080	3	33.28	0.0014	Dsp;Hspb1;Glrx3	109620;15507;30926
molecular function	protein kinase binding	GO:0019901	6	8.28	0.0014	Dsp;Usp37;Hspb1;Glrx3;Dpysl2;Vim	109620;319651;15507;30926;12934;22352
molecular function	structural molecule activity	GO:0005198	6	8.3	0.0014	Dsp;Tpm1;Mylpf;Anxa1;Vim;Lmna	109620;22003;17907;16952;22352;16905
molecular function	binding	GO:0005488	32	1.61	0.0014	Acadvl;Capza1;Sod1;Apoa1;Usp37;Capza2;Glrx3;Anxa8;Macf1;Dpysl2;Mylpf;Tufm;Acads;Dsp;Hspb1;Ndufa10;Vim;Pvalb;2310057M21Rik;Tardbp;Trf;Tpm1;Cps1;Atp2a1;Lmna;Ppa1;Uqcrc2;Vav2;Tpt1;Camk2b;Anxa1;Ehhadh	11370;12340;20655;11806;319651;12343;30926;11752;11426;12934;17907;233870;11409;109620;15507;67273;22352;19293;68277;230908;22041;22003;227231;11937;16905;67895;67003;22325;22070;12323;16952;74147
molecular function	kinase binding	GO:0019900	6	7.43	0.0014	Dsp;Usp37;Hspb1;Glrx3;Dpysl2;Vim	109620;319651;15507;30926;12934;22352
molecular function	lipase inhibitor activity	GO:0055102	2	98.82	0.0019	Apoa1;Anxa1	11806;16952
molecular function	catalytic activity	GO:0003824	20	2.13	0.0019	Acadvl;Sod1;Usp37;Glrx3;Macf1;Dpysl2;Pdhb;Tufm;Nans;Acads;Ndufa10;Acot1;Atp2a1;Cps1;Ppa1;Umps;Akr1b3;Uqcrc2;Camk2b;Ehhadh	11370;20655;319651;30926;11426;12934;68263;233870;94181;11409;67273;26897;11937;227231;67895;22247;11677;67003;12323;74147
molecular function	enzyme binding	GO:0019899	9	4.31	0.0019	Dsp;Sod1;Apoa1;Usp37;Hspb1;Glrx3;Dpysl2;Vim;Ehhadh	109620;20655;11806;319651;15507;30926;12934;22352;74147
molecular function	acyl-CoA dehydrogenase activity	GO:0003995	2	72.47	0.0026	Acads;Acadvl	11409;11370
molecular function	oxidoreductase activity	GO:0016491	7	5.16	0.0029	Acads;Acadvl;Sod1;Akr1b3;Glrx3;Pdhb;Ehhadh	11409;11370;20655;11677;30926;68263;74147
molecular function	protein binding	GO:0005515	22	1.93	0.0029	Capza1;Sod1;Apoa1;Usp37;Capza2;Glrx3;Macf1;Dpysl2;Dsp;Hspb1;Vim;2310057M21Rik;Tpm1;Cps1;Atp2a1;Lmna;Vav2;Uqcrc2;Tpt1;Camk2b;Anxa1;Ehhadh	12340;20655;11806;319651;12343;30926;11426;12934;109620;15507;22352;68277;22003;227231;11937;16905;22325;67003;22070;12323;16952;74147
molecular function	fatty-acyl-CoA binding	GO:0000062	2	54.35	0.004	Acads;Acadvl	11409;11370
molecular function	scaffold protein binding	GO:0097110	2	41.81	0.0051	Dsp;Vim	109620;22352
molecular function	phospholipid binding	GO:0005543	5	6.42	0.0051	Apoa1;Vav2;Cps1;Anxa8;Anxa1	11806;22325;227231;11752;16952
molecular function	ion binding	GO:0043167	19	1.98	0.0051	Acadvl;Sod1;Glrx3;Anxa8;Macf1;Mylpf;Tufm;Acads;Ndufa10;Pvalb;Trf;Cps1;Atp2a1;Ppa1;Vav2;Uqcrc2;Tpt1;Camk2b;Anxa1	11370;20655;30926;11752;11426;17907;233870;11409;67273;19293;22041;227231;11937;67895;22325;67003;22070;12323;16952
molecular function	calcium-dependent phospholipid binding	GO:0005544	2	41.81	0.0051	Anxa8;Anxa1	11752;16952
molecular function	structural constituent of cytoskeleton	GO:0005200	2	37.48	0.0062	Tpm1;Vim	22003;22352
molecular function	enzyme inhibitor activity	GO:0004857	4	7.68	0.0081	Apoa1;Serpinb1a;Hspb1;Anxa1	11806;66222;15507;16952
molecular function	metal ion binding	GO:0046872	14	2.22	0.0099	Pvalb;Trf;Sod1;Cps1;Atp2a1;Glrx3;Anxa8;Macf1;Mylpf;Ppa1;Uqcrc2;Vav2;Tpt1;Anxa1	19293;22041;20655;227231;11937;30926;11752;11426;17907;67895;67003;22325;22070;16952
molecular function	oxidoreductase activity, acting on the aldehyde or oxo group of donors	GO:0016903	2	25.88	0.0109	Akr1b3;Pdhb	11677;68263
molecular function	actin binding	GO:0003779	4	6.75	0.0109	Capza1;Capza2;Tpm1;Macf1	12340;12343;22003;11426
molecular function	cation binding	GO:0043169	14	2.16	0.0112	Pvalb;Trf;Sod1;Cps1;Atp2a1;Glrx3;Anxa8;Macf1;Mylpf;Ppa1;Uqcrc2;Vav2;Tpt1;Anxa1	19293;22041;20655;227231;11937;30926;11752;11426;17907;67895;67003;22325;22070;16952
molecular function	oxidoreductase activity, acting on the CH-CH group of donors	GO:0016627	2	19.76	0.0155	Acads;Acadvl	11409;11370
molecular function	identical protein binding	GO:0042802	6	3.77	0.0155	2310057M21Rik;Apoa1;Tpm1;Atp2a1;Anxa1;Vim	68277;11806;22003;11937;16952;22352
molecular function	coenzyme binding	GO:0050662	3	9.06	0.0155	Acads;Acadvl;Ehhadh	11409;11370;74147
molecular function	lipid binding	GO:0008289	5	4.19	0.0204	Apoa1;Vav2;Cps1;Anxa8;Anxa1	11806;22325;227231;11752;16952
molecular function	flavin adenine dinucleotide binding	GO:0050660	2	15.99	0.0215	Acads;Acadvl	11409;11370
molecular function	protein binding, bridging	GO:0030674	2	13.26	0.0292	Dsp;Anxa1	109620;16952
molecular function	protein phosphatase binding	GO:0019903	2	13.1	0.0292	Sod1;Vim	20655;22352
molecular function	small molecule binding	GO:0036094	10	2.23	0.0304	Acadvl;Tardbp;Apoa1;Cps1;Atp2a1;Tufm;Acads;Ndufa10;Camk2b;Ehhadh	11370;230908;11806;227231;11937;233870;11409;67273;12323;74147
molecular function	cofactor binding	GO:0048037	3	6.42	0.0304	Acads;Acadvl;Ehhadh	11409;11370;74147
molecular function	binding, bridging	GO:0060090	2	11.95	0.0318	Dsp;Anxa1	109620;16952
molecular function	thiolester hydrolase activity	GO:0016790	2	10.98	0.0362	Acot1;Usp37	26897;319651
molecular function	hydrolase activity	GO:0016787	9	2.23	0.0396	Acot1;Usp37;Cps1;Atp2a1;Macf1;Dpysl2;Tufm;Ppa1;Uqcrc2	26897;319651;227231;11937;11426;12934;233870;67895;67003
molecular function	enzyme regulator activity	GO:0030234	5	3.31	0.0399	Apoa1;Vav2;Serpinb1a;Hspb1;Anxa1	11806;22325;66222;15507;16952
molecular function	nucleotide binding	GO:0000166	9	2.16	0.0439	Acadvl;Tardbp;Cps1;Atp2a1;Tufm;Acads;Ndufa10;Camk2b;Ehhadh	11370;230908;227231;11937;233870;11409;67273;12323;74147
molecular function	nucleoside phosphate binding	GO:1901265	9	2.16	0.0439	Acadvl;Tardbp;Cps1;Atp2a1;Tufm;Acads;Ndufa10;Camk2b;Ehhadh	11370;230908;227231;11937;233870;11409;67273;12323;74147
molecular function	phosphatase binding	GO:0019902	2	8.91	0.0467	Sod1;Vim	20655;22352
cellular component	cytoplasm	GO:0005737	34	2.26	8.68e-08	Acadvl;Serpinb1a;Capza2;Nans;Vim;Trf;Atp2a1;Lmna;Ppa1;Uqcrc2;Vav2;Tpt1;Anxa1;Apoa1;Sod1;Capza1;Ankrd26;Macf1;Glrx3;Tufm;Pdhb;Dpysl2;Dsp;Acads;Hspb1;Ndufa10;Pvalb;Acot1;Cps1;Tpm1;Umps;Akr1b3;Camk2b;Ehhadh	11370;66222;12343;94181;22352;22041;11937;16905;67895;67003;22325;22070;16952;11806;20655;12340;232339;11426;30926;233870;68263;12934;109620;11409;15507;67273;19293;26897;227231;22003;22247;11677;12323;74147
cellular component	cytoplasmic part	GO:0044444	28	2.8	1.28e-07	Acadvl;Capza1;Sod1;Apoa1;Capza2;Ankrd26;Glrx3;Macf1;Dpysl2;Pdhb;Tufm;Nans;Acads;Dsp;Hspb1;Ndufa10;Vim;Trf;Acot1;Tpm1;Cps1;Atp2a1;Lmna;Uqcrc2;Tpt1;Camk2b;Anxa1;Ehhadh	11370;12340;20655;11806;12343;232339;30926;11426;12934;68263;233870;94181;11409;109620;15507;67273;22352;22041;26897;22003;227231;11937;16905;67003;22070;12323;16952;74147
cellular component	intracellular part	GO:0044424	37	1.86	2.53e-07	Acadvl;Serpinb1a;Usp37;Capza2;Nans;Vim;Trf;Atp2a1;Lmna;Ppa1;Uqcrc2;Vav2;Tpt1;Anxa1;Apoa1;Sod1;Capza1;Ankrd26;Macf1;Glrx3;Tufm;Mylpf;Pdhb;Dpysl2;Dsp;Acads;Hspb1;Ndufa10;Pvalb;Tardbp;Acot1;Tpm1;Cps1;Umps;Akr1b3;Camk2b;Ehhadh	11370;66222;319651;12343;94181;22352;22041;11937;16905;67895;67003;22325;22070;16952;11806;20655;12340;232339;11426;30926;233870;17907;68263;12934;109620;11409;15507;67273;19293;230908;26897;22003;227231;22247;11677;12323;74147
cellular component	intracellular	GO:0005622	37	1.82	3.95e-07	Acadvl;Serpinb1a;Usp37;Capza2;Nans;Vim;Trf;Atp2a1;Lmna;Ppa1;Uqcrc2;Vav2;Tpt1;Anxa1;Apoa1;Sod1;Capza1;Ankrd26;Macf1;Glrx3;Tufm;Mylpf;Pdhb;Dpysl2;Dsp;Acads;Hspb1;Ndufa10;Pvalb;Tardbp;Acot1;Tpm1;Cps1;Umps;Akr1b3;Camk2b;Ehhadh	11370;66222;319651;12343;94181;22352;22041;11937;16905;67895;67003;22325;22070;16952;11806;20655;12340;232339;11426;30926;233870;17907;68263;12934;109620;11409;15507;67273;19293;230908;26897;22003;227231;22247;11677;12323;74147
cellular component	mitochondrion	GO:0005739	14	4.92	5.95e-06	Acadvl;Trf;Sod1;Acot1;Cps1;Dpysl2;Pdhb;Tufm;Acads;Dsp;Uqcrc2;Ndufa10;Anxa1;Ehhadh	11370;22041;20655;26897;227231;12934;68263;233870;11409;109620;67003;67273;16952;74147
cellular component	protein complex	GO:0043234	18	3.35	1.77e-05	Capza1;Sod1;Capza2;Ankrd26;Macf1;Dpysl2;Pdhb;Mylpf;Dsp;Hspb1;Ndufa10;Vim;Tpm1;Cps1;Lmna;Uqcrc2;Camk2b;Anxa1	12340;20655;12343;232339;11426;12934;68263;17907;109620;15507;67273;22352;22003;227231;16905;67003;12323;16952
cellular component	macromolecular complex	GO:0032991	19	2.97	2.34e-05	Capza1;Sod1;Apoa1;Capza2;Ankrd26;Macf1;Dpysl2;Pdhb;Mylpf;Dsp;Hspb1;Ndufa10;Vim;Tpm1;Cps1;Lmna;Uqcrc2;Camk2b;Anxa1	12340;20655;11806;12343;232339;11426;12934;68263;17907;109620;15507;67273;22352;22003;227231;16905;67003;12323;16952
cellular component	organelle part	GO:0044422	21	2.69	2.34e-05	Acadvl;Capza1;Capza2;Ankrd26;Glrx3;Macf1;Mylpf;Tufm;Acads;Dsp;Hspb1;Ndufa10;Vim;Tpm1;Cps1;Atp2a1;Lmna;Uqcrc2;Tpt1;Camk2b;Anxa1	11370;12340;12343;232339;30926;11426;17907;233870;11409;109620;15507;67273;22352;22003;227231;11937;16905;67003;22070;12323;16952
cellular component	intracellular non-membrane-bounded organelle	GO:0043232	17	3.28	2.34e-05	Acadvl;Capza1;Capza2;Ankrd26;Glrx3;Macf1;Mylpf;Tufm;Dsp;Hspb1;Vim;Atp2a1;Cps1;Tpm1;Lmna;Camk2b;Anxa1	11370;12340;12343;232339;30926;11426;17907;233870;109620;15507;22352;11937;227231;22003;16905;12323;16952
cellular component	intracellular organelle	GO:0043229	32	1.84	2.34e-05	Acadvl;Capza1;Sod1;Apoa1;Usp37;Capza2;Ankrd26;Glrx3;Macf1;Dpysl2;Pdhb;Mylpf;Tufm;Acads;Dsp;Hspb1;Ndufa10;Vim;Tardbp;Trf;Acot1;Tpm1;Cps1;Atp2a1;Lmna;Umps;Akr1b3;Uqcrc2;Tpt1;Camk2b;Anxa1;Ehhadh	11370;12340;20655;11806;319651;12343;232339;30926;11426;12934;68263;17907;233870;11409;109620;15507;67273;22352;230908;22041;26897;22003;227231;11937;16905;22247;11677;67003;22070;12323;16952;74147
cellular component	cell	GO:0005623	37	1.57	2.34e-05	Acadvl;Serpinb1a;Usp37;Capza2;Nans;Vim;Trf;Atp2a1;Lmna;Ppa1;Uqcrc2;Vav2;Tpt1;Anxa1;Apoa1;Sod1;Capza1;Ankrd26;Macf1;Glrx3;Tufm;Mylpf;Pdhb;Dpysl2;Dsp;Acads;Hspb1;Ndufa10;Pvalb;Tardbp;Acot1;Tpm1;Cps1;Umps;Akr1b3;Camk2b;Ehhadh	11370;66222;319651;12343;94181;22352;22041;11937;16905;67895;67003;22325;22070;16952;11806;20655;12340;232339;11426;30926;233870;17907;68263;12934;109620;11409;15507;67273;19293;230908;26897;22003;227231;22247;11677;12323;74147
cellular component	organelle	GO:0043226	32	1.83	2.34e-05	Acadvl;Capza1;Sod1;Apoa1;Usp37;Capza2;Ankrd26;Glrx3;Macf1;Dpysl2;Pdhb;Mylpf;Tufm;Acads;Dsp;Hspb1;Ndufa10;Vim;Tardbp;Trf;Acot1;Tpm1;Cps1;Atp2a1;Lmna;Umps;Akr1b3;Uqcrc2;Tpt1;Camk2b;Anxa1;Ehhadh	11370;12340;20655;11806;319651;12343;232339;30926;11426;12934;68263;17907;233870;11409;109620;15507;67273;22352;230908;22041;26897;22003;227231;11937;16905;22247;11677;67003;22070;12323;16952;74147
cellular component	non-membrane-bounded organelle	GO:0043228	17	3.28	2.34e-05	Acadvl;Capza1;Capza2;Ankrd26;Glrx3;Macf1;Mylpf;Tufm;Dsp;Hspb1;Vim;Atp2a1;Cps1;Tpm1;Lmna;Camk2b;Anxa1	11370;12340;12343;232339;30926;11426;17907;233870;109620;15507;22352;11937;227231;22003;16905;12323;16952
cellular component	cell part	GO:0044464	37	1.57	2.34e-05	Acadvl;Serpinb1a;Usp37;Capza2;Nans;Vim;Trf;Atp2a1;Lmna;Ppa1;Uqcrc2;Vav2;Tpt1;Anxa1;Apoa1;Sod1;Capza1;Ankrd26;Macf1;Glrx3;Tufm;Mylpf;Pdhb;Dpysl2;Dsp;Acads;Hspb1;Ndufa10;Pvalb;Tardbp;Acot1;Tpm1;Cps1;Umps;Akr1b3;Camk2b;Ehhadh	11370;66222;319651;12343;94181;22352;22041;11937;16905;67895;67003;22325;22070;16952;11806;20655;12340;232339;11426;30926;233870;17907;68263;12934;109620;11409;15507;67273;19293;230908;26897;22003;227231;22247;11677;12323;74147
cellular component	mitochondrial membrane	GO:0031966	7	8.45	9.98e-05	Acads;Acadvl;Uqcrc2;Cps1;Ndufa10;Tufm;Anxa1	11409;11370;67003;227231;67273;233870;16952
cellular component	mitochondrial envelope	GO:0005740	7	8.04	0.0001	Acads;Acadvl;Uqcrc2;Cps1;Ndufa10;Tufm;Anxa1	11409;11370;67003;227231;67273;233870;16952
cellular component	cytoskeletal part	GO:0044430	10	4.87	0.0001	Capza1;Capza2;Tpm1;Ankrd26;Macf1;Mylpf;Lmna;Dsp;Camk2b;Vim	12340;12343;22003;232339;11426;17907;16905;109620;12323;22352
cellular component	cytoskeleton	GO:0005856	12	3.96	0.0001	Capza1;Capza2;Tpm1;Ankrd26;Macf1;Mylpf;Lmna;Dsp;Hspb1;Camk2b;Vim;Anxa1	12340;12343;22003;232339;11426;17907;16905;109620;15507;12323;22352;16952
cellular component	actin cytoskeleton	GO:0015629	6	10.26	0.0001	Capza1;Capza2;Tpm1;Ankrd26;Macf1;Mylpf	12340;12343;22003;232339;11426;17907
cellular component	intracellular organelle part	GO:0044446	19	2.49	0.0002	Acadvl;Capza1;Capza2;Ankrd26;Macf1;Mylpf;Tufm;Acads;Dsp;Ndufa10;Vim;Tpm1;Atp2a1;Cps1;Lmna;Uqcrc2;Tpt1;Camk2b;Anxa1	11370;12340;12343;232339;11426;17907;233870;11409;109620;67273;22352;22003;11937;227231;16905;67003;22070;12323;16952
cellular component	organelle envelope	GO:0031967	8	6.21	0.0002	Acads;Acadvl;Uqcrc2;Cps1;Ndufa10;Tufm;Anxa1;Lmna	11409;11370;67003;227231;67273;233870;16952;16905
cellular component	envelope	GO:0031975	8	6.1	0.0002	Acads;Acadvl;Uqcrc2;Cps1;Ndufa10;Tufm;Anxa1;Lmna	11409;11370;67003;227231;67273;233870;16952;16905
cellular component	nucleoid	GO:0009295	3	44.91	0.0002	Acadvl;Cps1;Tufm	11370;227231;233870
cellular component	mitochondrial nucleoid	GO:0042645	3	44.91	0.0002	Acadvl;Cps1;Tufm	11370;227231;233870
cellular component	F-actin capping protein complex	GO:0008290	2	158.27	0.0002	Capza1;Capza2	12340;12343
cellular component	mitochondrial part	GO:0044429	7	6.59	0.0003	Acads;Acadvl;Uqcrc2;Cps1;Ndufa10;Tufm;Anxa1	11409;11370;67003;227231;67273;233870;16952
cellular component	sarcomere	GO:0030017	4	17.04	0.0003	Tpm1;Hspb1;Atp2a1;Glrx3	22003;15507;11937;30926
cellular component	mitochondrial matrix	GO:0005759	4	15.18	0.0003	Acads;Acadvl;Cps1;Tufm	11409;11370;227231;233870
cellular component	contractile fiber part	GO:0044449	4	15.6	0.0003	Tpm1;Hspb1;Atp2a1;Glrx3	22003;15507;11937;30926
cellular component	contractile fiber	GO:0043292	4	13.35	0.0006	Tpm1;Hspb1;Atp2a1;Glrx3	22003;15507;11937;30926
cellular component	myofibril	GO:0030016	4	14.48	0.0006	Tpm1;Hspb1;Atp2a1;Glrx3	22003;15507;11937;30926
cellular component	mitochondrial inner membrane	GO:0005743	5	8.1	0.0012	Acadvl;Uqcrc2;Cps1;Ndufa10;Tufm	11370;67003;227231;67273;233870
cellular component	organelle inner membrane	GO:0019866	5	7.67	0.0014	Acadvl;Uqcrc2;Cps1;Ndufa10;Tufm	11370;67003;227231;67273;233870
cellular component	extracellular space	GO:0005615	7	4.95	0.0014	Trf;Sod1;Apoa1;Akr1b3;Serpinb1a;Tpt1;Anxa1	22041;20655;11806;11677;66222;22070;16952
cellular component	I band	GO:0031674	3	17.49	0.0018	Hspb1;Atp2a1;Glrx3	15507;11937;30926
cellular component	membrane-bounded organelle	GO:0043227	26	1.67	0.0018	Acadvl;Sod1;Apoa1;Usp37;Macf1;Dpysl2;Pdhb;Tufm;Acads;Dsp;Hspb1;Ndufa10;Vim;Tardbp;Trf;Acot1;Cps1;Atp2a1;Lmna;Umps;Akr1b3;Uqcrc2;Tpt1;Camk2b;Anxa1;Ehhadh	11370;20655;11806;319651;11426;12934;68263;233870;11409;109620;15507;67273;22352;230908;22041;26897;227231;11937;16905;22247;11677;67003;22070;12323;16952;74147
cellular component	intracellular membrane-bounded organelle	GO:0043231	26	1.68	0.0018	Acadvl;Sod1;Apoa1;Usp37;Macf1;Dpysl2;Pdhb;Tufm;Acads;Dsp;Hspb1;Ndufa10;Vim;Tardbp;Trf;Acot1;Cps1;Atp2a1;Lmna;Umps;Akr1b3;Uqcrc2;Tpt1;Camk2b;Anxa1;Ehhadh	11370;20655;11806;319651;11426;12934;68263;233870;11409;109620;15507;67273;22352;230908;22041;26897;227231;11937;16905;22247;11677;67003;22070;12323;16952;74147
cellular component	cornified envelope	GO:0001533	2	48.17	0.002	Dsp;Anxa1	109620;16952
cellular component	organelle membrane	GO:0031090	8	3.67	0.0029	Acadvl;Cps1;Atp2a1;Tufm;Acads;Uqcrc2;Ndufa10;Anxa1	11370;227231;11937;233870;11409;67003;67273;16952
cellular component	cytosol	GO:0005829	7	4.14	0.003	Sod1;Acot1;Camk2b;Dpysl2;Vim;Ehhadh;Nans	20655;26897;12323;12934;22352;74147;94181
