# Supplementary material for: Differential Expression of Proteins Associated with the Hair Follicle Cycle - Proteomics and Bioinformatics Analyses
Source: PLoS One. 2016 Jan 11;11(1):e0146791. doi: 10.1371/journal.pone.0146791 (PMC4709225; doi:10.1371/journal.pone.0146791)
Supplement: S1 File — (ZIP) [file pone.0146791.s003.zip]

Archive with 7 entries (6 files):
- S1_File/
- S1_File/annexin.tif
- S1_File/lamin.tif
- S1_File/vimentin.tif
- S1_File/20d.tif
- S1_File/0d.tif
- S1_File/8d.tif
